# Supplementary material for: Intellectual capital, digital transformation and firms’ financial performance: Evidence from ecological protection and environmental governance industry in China
Source: PLoS One. 2025 Jan 27;20(1):e0316724. doi: 10.1371/journal.pone.0316724 (PMC11771867; doi:10.1371/journal.pone.0316724)
Supplement: S1 Data — (XLS) [file pone.0316724.s001.xls]

## Sheet: Sheet1
Stock code	year	ROA	MVAIC	DIGITAL	CEE	HCE	SCE	RCE	RDE	OWN	SIZE	LEV	SALES	Company establishment duration
000035	2018	0.026247	3.09081	2.30258	0.234794	2.17605	0.540452	0.077069	0.0624441	0	22.899	0.626002	0.145841	3.52636
000035	2019	0.027432	2.19514	1.94591	0.809427	1.20524	0.170289	0.00266569	0.0075207	0	24.5797	0.752553	9.06403	3.55535
000035	2020	0.016965	2.31731	1.38629	0.882316	1.2365	0.191263	0.00196619	0.00526549	0	24.6428	0.751984	0.176488	3.58352
000035	2021	0.023186	2.30923	2.3979	0.903402	1.21491	0.176891	0.00331249	0.0107195	0	23.9219	0.544809	-0.058297	3.61092
000546	2018	0.054277	5.1333	0	0.235727	3.76948	0.734712	0.148068	0.245308	0	22.8533	0.493778	0.571742	3.2581
000546	2019	0.065914	5.24905	0	0.228926	3.92075	0.744946	0.131089	0.223343	0	22.9371	0.464441	0.024728	3.29584
000546	2020	0.050972	4.6693	0	0.19011	3.38737	0.704786	0.11148	0.275552	0	23.0062	0.460148	0.061226	3.3322
000546	2021	0.00055	2.63837	0	0.071464	1.35994	0.264676	0.260543	0.681742	0	23.1026	0.431598	0.00779	3.3673
000826	2018	0.017001	2.20669	1.60944	0.275981	1.49335	0.330367	0.0586793	0.0483102	0	24.3713	0.608335	0.221341	3.21888
000826	2019	0.009509	2.21645	1.60944	0.220002	1.55486	0.356856	0.0484228	0.0363104	0	24.4805	0.616422	-0.0588	3.2581
000826	2020	-0.034334	0.243135	2.07944	0.0795243	0.60788	-0.645061	0.0875102	0.113281	0	24.4373	0.633446	-0.134845	3.29584
000826	2021	-0.123308	1.03176	1.94591	-0.148824	-0.841121	2.18889	-0.0571354	-0.110047	0	24.2131	0.651761	-0.019287	3.3322
002034	2018	0.05601	5.87318	0	0.136542	4.87727	0.794967	0	0.0644021	0	22.5492	0.411027	-0.404672	2.99573
002034	2019	0.054518	5.88891	0	0.166756	4.87171	0.794733	0	0.0557144	0	22.9264	0.543869	0.356929	3.04452
002034	2020	0.049434	6.73842	0	0.188179	5.68079	0.823968	0	0.0454752	0	23.2087	0.601314	0.496309	3.09104
002034	2021	0.052435	5.9028	0.693147	0.219201	4.8425	0.793495	0	0.0476008	0	23.2628	0.573406	0.747512	3.13549
002549	2018	0.07411	4.1329	0	0.17619	2.82196	0.645636	0.349943	0.139173	0	21.0689	0.315381	0.178091	3.29584
002549	2019	0.060844	3.83505	0	0.187445	2.54314	0.606785	0.336321	0.161356	0	21.2062	0.38374	0.019755	3.3322
002549	2020	0.044554	3.26839	0	0.175594	2.2061	0.546711	0.150616	0.189374	0	21.2095	0.397355	0.008213	3.3673
002549	2021	0.083915	3.68551	0	0.22378	2.55617	0.60879	0.120688	0.176084	0	21.2377	0.349159	0.28675	3.4012
002573	2018	0.048418	4.33522	1.09861	0.265863	3.22595	0.690014	0.052353	0.101045	1	23.0963	0.551032	-0.001586	2.83321
002573	2019	0.036536	3.6065	1.09861	0.182377	2.59996	0.615378	0.0674282	0.141358	1	23.0185	0.486339	-0.174285	2.89037
002573	2020	0.020365	2.92562	1.09861	0.12887	1.98156	0.495348	0.0649527	0.254883	1	23.1176	0.554937	0.221487	2.94444
002573	2021	0.038542	3.23735	1.38629	0.275722	2.26999	0.55947	0.0334143	0.0987504	1	23.7953	0.680531	0.668674	2.99573
002717	2018	0.058541	4.00396	0.693147	0.39208	2.71539	0.631729	0.0967526	0.168009	1	23.5196	0.717428	0.850467	2.99573
002717	2019	0.019555	3.14585	0.693147	0.260674	2.02025	0.505013	0.103609	0.256302	1	23.696	0.733939	-0.100223	3.04452
002717	2020	-0.023102	0.974583	1.09861	0.0531478	0.457614	-1.18525	0.333683	1.31538	1	23.6983	0.752555	-0.164058	3.09104
002717	2021	0.00265	2.50845	0	0.131676	1.6227	0.383744	0.0847842	0.285539	1	23.6722	0.730407	-0.27842	3.13549
002887	2018	0.071326	4.94135	0	0.125902	3.96246	0.747631	0	0.10536	0	21.5144	0.195238	-0.265602	2.99573
002887	2019	0.080036	5.18985	0	0.142537	4.20167	0.761999	0	0.0836406	0	21.8102	0.340367	0.395949	3.04452
002887	2020	0.086541	6.36765	0	0.17536	5.29668	0.811203	0	0.0844032	0	22.011	0.393987	0.329466	3.09104
002887	2021	0.041758	4.316	1.79176	0.130312	3.37974	0.704119	0	0.101829	0	22.2064	0.48721	-0.382945	3.13549
003027	2020	0.11199	5.28421	1.09861	0.178318	4.11404	0.75693	0.0662363	0.168681	0	21.4399	0.245685	0.011048	2.63906
003027	2021	0.084369	4.53271	1.09861	0.172614	3.39359	0.705327	0.0935358	0.167637	0	21.5398	0.254174	0.216032	2.70805
300070	2018	0.026416	5.48191	0.693147	0.136369	4.3833	0.771861	0.0967938	0.0935848	1	24.7609	0.614632	-0.163393	2.83321
300070	2019	0.023194	5.17351	0	0.143467	4.11276	0.756854	0.0877921	0.0726357	1	24.9337	0.657033	0.064032	2.89037
300070	2020	0.017603	4.64585	0	0.129539	3.66277	0.726982	0.0490788	0.07748	1	24.9565	0.656135	-0.215233	2.94444
300070	2021	0.009493	3.0079	0	0.0867984	2.19562	0.544548	0.0782407	0.102695	1	24.9836	0.602889	-0.007153	2.99573
300152	2018	-0.218021	-2.59346	2.07944	-0.552836	-3.1861	1.31386	-0.0836553	-0.0847268	0	21.427	0.665735	-0.195682	2.70805
300152	2019	0.005099	1.91741	2.07944	0.151089	1.24904	0.199383	0.18821	0.129691	0	21.2823	0.525871	-0.024745	2.77259
300152	2020	0.008936	1.92686	2.19723	0.140765	1.28521	0.221915	0.172401	0.106574	0	20.8969	0.369654	0.002996	2.83321
300152	2021	-0.260653	-3.36985	2.63906	-0.426942	-4.08277	1.24493	-0.0733786	-0.0316903	0	20.5672	0.427554	-0.657433	2.89037
300172	2018	0.058268	4.73005	1.38629	0.149849	3.58391	0.720975	0.0983731	0.176942	0	21.5595	0.405225	0.173343	2.83321
300172	2019	0.060275	4.61954	2.63906	0.157181	3.47958	0.712609	0.0888806	0.181294	0	21.643	0.389722	0.135875	2.89037
300172	2020	0.068629	5.38393	2.89037	0.163206	4.25768	0.76513	0.0707569	0.127162	0	21.7067	0.363867	0.014282	2.94444
300172	2021	0.039402	3.72078	3.04452	0.117057	2.69791	0.629342	0.0965062	0.179969	0	21.7455	0.353733	-0.04941	2.99573
300187	2018	-0.053083	5.51136	0.693147	-0.0117081	-0.121229	9.24883	-1.8888	-1.71573	0	21.9265	0.538614	-0.226089	2.63906
300187	2019	0.01739	2.24599	1.09861	0.134324	1.54584	0.353101	0.108371	0.104353	0	21.7349	0.413976	-0.29385	2.70805
300187	2020	0.010126	2.45185	2.19723	0.128882	1.69471	0.40993	0.139154	0.0791753	0	22.024	0.572095	0.115191	2.77259
300187	2021	0.025613	3.17022	1.94591	0.178793	2.23454	0.552481	0.0993666	0.105037	0	22.0877	0.571756	0.333853	2.83321
300190	2018	0.036998	3.69718	0.693147	0.139256	2.60968	0.616812	0.201786	0.129645	0	22.6991	0.483676	0.456407	2.70805
300190	2019	0.041953	3.76672	0.693147	0.167048	2.66769	0.625145	0.172373	0.134461	0	22.8157	0.505312	0.322448	2.77259
300190	2020	0.040618	3.89491	1.09861	0.185029	2.77411	0.639523	0.160775	0.135475	0	23.007	0.550667	0.172884	2.83321
300190	2021	0.017847	2.88791	1.09861	0.151275	1.88016	0.468131	0.217294	0.171048	0	23.0886	0.575837	-0.015453	2.89037
300197	2018	0.013323	2.76052	2.56495	0.287984	1.81283	0.448376	0.0611391	0.150189	1	23.9296	0.723942	-0.053612	2.83321
300197	2019	-0.034142	0.106592	2.19723	0.0323286	0.390021	-1.56396	0.268882	0.979325	1	24.1021	0.764752	-0.346192	2.89037
300197	2020	0.001934	2.52692	2.07944	0.139851	1.75933	0.431603	0.0368002	0.159334	1	24.1311	0.77447	-0.168715	2.94444
300197	2021	-0.011853	1.39876	1.60944	0.0723546	1.01554	0.0153053	0.0772116	0.218347	1	24.1548	0.744849	-0.367755	2.99573
300262	2018	0.023425	3.88424	0	0.158324	2.76401	0.638207	0.251711	0.0719855	0	22.4038	0.568191	0.213279	2.94444
300262	2019	0.001234	3.05825	0	0.136579	2.03473	0.508534	0.25724	0.121171	0	22.4893	0.605352	-0.28292	2.99573
300262	2020	-0.087329	-0.664862	0	-0.147615	-1.76099	1.56786	-0.226708	-0.0974067	0	22.3787	0.660958	-0.458174	3.04452
300262	2021	-0.304584	-9.19975	0	-2.22464	-8.01294	1.1248	-0.0525928	-0.0343728	0	22.0806	0.870246	-0.682478	3.09104
300266	2018	-0.13508	-3.07136	2.48491	-0.32978	-3.81282	1.26227	-0.0682906	-0.122749	1	22.9586	0.703521	-0.236038	3.2581
300266	2019	0.003452	2.78287	2.94444	0.137933	1.84739	0.458695	0.122801	0.216052	1	23.0875	0.735324	-0.104746	3.29584
300266	2020	-0.048489	0.246918	2.83321	-0.112025	-1.04354	1.95827	-0.157137	-0.398648	1	23.1515	0.804542	0.180896	3.3322
300266	2021	-0.002488	1.91895	3.46574	0.150634	1.20238	0.168316	0.111023	0.286599	1	23.2017	0.815962	-0.045881	3.3673
300355	2018	0.017771	4.79945	3.82864	0.179648	3.66741	0.727328	0.0941842	0.130879	0	23.3989	0.712296	-0.31518	2.83321
300355	2019	0.001742	3.69624	4.07754	0.0972343	2.69685	0.629196	0.138462	0.134506	0	23.5072	0.66955	-0.253571	2.89037
300355	2020	0.012302	4.76401	4.20469	0.105328	3.58464	0.721032	0.108391	0.244618	0	23.4456	0.638955	-0.108692	2.94444
300355	2021	0.023604	5.52984	3.61092	0.113653	4.30321	0.767616	0.068373	0.276985	0	23.4965	0.640427	0.145422	2.99573
300388	2018	0.034065	3.95464	0.693147	0.340874	2.7732	0.639405	0.130519	0.0706478	1	23.0403	0.747078	0.524446	3.04452
300388	2019	0.028061	3.89751	0.693147	0.281124	2.79322	0.64199	0.108852	0.0723296	1	23.3946	0.741021	0.040792	3.09104
300388	2020	0.024689	4.06179	0.693147	0.284097	2.97386	0.663736	0.0875949	0.0525031	1	23.4207	0.717432	-0.072082	3.13549
300388	2021	0.026195	4.032	1.09861	0.315228	2.95444	0.661526	0.072273	0.028538	1	23.4319	0.737975	0.157052	3.17805
300422	2018	0.04432	4.02243	0.693147	0.333894	2.79384	0.642069	0.0945309	0.158101	1	22.599	0.73653	0.854912	2.94444
300422	2019	0.035439	3.7678	2.19723	0.408442	2.48139	0.597	0.080511	0.20046	1	22.9405	0.782406	0.19074	2.99573
300422	2020	0.01814	3.15343	2.30258	0.283236	2.02059	0.505095	0.0991313	0.245378	1	23.2085	0.768626	0.11278	3.04452
300422	2021	-0.043666	-1.01545	1.60944	0.0351316	0.198632	-4.03444	0.882067	1.90316	1	23.2299	0.756039	-0.26148	3.09104
300614	2021	0.067437	2.84501	0	0.175813	2.11641	0.527502	0	0.0252834	0	21.313	0.181314	-0.037407	2.48491
300664	2018	0.0344	5.33149	0	0.122229	4.3493	0.770078	0.0560223	0.0338668	0	22.4638	0.433512	-0.04449	3.04452
300664	2019	0.049986	5.11327	0	0.175324	4.09517	0.75581	0.0485721	0.038388	0	22.5548	0.427536	1.50516	3.09104
300664	2020	0.060605	6.10259	0	0.191083	5.0068	0.800272	0.0522305	0.0522021	0	22.6262	0.43655	0.099092	3.13549
300664	2021	0.045775	5.08832	1.09861	0.161813	4.0943	0.755758	0.0273641	0.0490845	0	22.68	0.443741	-0.014969	3.17805
300692	2018	0.045511	6.25593	0	0.141194	5.17559	0.806785	0.0228699	0.109488	0	21.2791	0.523871	0.677771	1.94591
300692	2019	0.045876	6.35569	0	0.188572	5.23182	0.808862	0.0158645	0.110577	0	21.7055	0.61448	0.675898	2.07944
300692	2020	0.050327	6.86853	0	0.15175	5.7985	0.827542	0.0109675	0.0797721	0	22.0593	0.472123	0.453217	2.19722
300692	2021	0.046681	5.93968	0	0.189937	4.88285	0.795202	0.00786726	0.0638215	0	22.4085	0.583746	0.22674	2.30259
300774	2021	0.096343	5.45286	0	0.179251	4.39357	0.772395	0.0314022	0.0762395	0	21.4128	0.269937	0.227791	2.83321
300816	2019	0.199992	6.31617	0	0.521882	4.56338	0.780864	0.246736	0.203307	0	20.1752	0.481645	0.271152	2.30259
300816	2020	0.145775	6.19601	0	0.242799	4.70041	0.787253	0.275853	0.189695	0	20.858	0.327461	0.19635	2.3979
300816	2021	0.046116	3.43646	0	0.190792	2.1139	0.52694	0.301627	0.3032	0	21.2765	0.525859	0.279183	2.48491
300854	2021	0.082595	4.12183	0	0.187758	2.99793	0.666437	0.129626	0.140072	0	21.1477	0.359818	0.01499	2.99573
300864	2020	0.151625	3.21629	0	0.252634	2.27109	0.559683	0.0111451	0.121737	1	21.038	0.199638	0.141819	2.07944
300864	2021	0.067797	2.34173	0	0.228154	1.57877	0.366596	0.0163126	0.151894	1	21.0983	0.212305	0.072731	2.19722
300867	2020	0.054515	6.4995	0.693147	0.21754	5.44208	0.816247	0	0.0236337	0	22.6597	0.60671	0.163661	3.13549
300867	2021	0.063948	6.28093	0.693147	0.273073	5.1847	0.807125	0	0.0160335	0	22.7787	0.587785	1.22078	3.17805
300899	2020	0.088269	3.91707	0	0.120366	2.90731	0.656039	0.0776998	0.155656	0	20.3519	0.102348	-0.274135	2.19722
300899	2021	0.068684	3.6096	0	0.129668	2.58094	0.612544	0.0865899	0.199854	0	20.3797	0.081518	0.204194	2.30259
300912	2020	0.06115	2.90263	0	0.236674	1.74676	0.427511	0.158775	0.332915	0	21.3778	0.365623	0.052948	2.94444
300912	2021	-0.066946	0.822437	0	0.0390728	0.200791	-3.9803	1.18945	3.37342	0	21.3259	0.41658	-0.262571	2.99573
300929	2020	0.055546	4.07476	1.38629	0.289448	2.95373	0.661445	0.0334657	0.136675	1	21.0498	0.621381	0.061969	2.89037
300929	2021	0.04558	3.73887	1.38629	0.21101	2.73456	0.634311	0.043761	0.115224	1	21.3146	0.548817	0.080254	2.94444
300948	2020	0.09234	4.47596	1.79176	0.229732	3.36449	0.702778	0.0431735	0.135779	0	20.369	0.334311	0.050353	2.99573
300948	2021	0.086864	4.19889	2.63906	0.168192	3.18091	0.685625	0.0547696	0.109388	0	20.816	0.274944	0.376638	3.04452
300958	2020	0.03961	2.89432	1.38629	0.302589	1.74234	0.426059	0.141796	0.28154	1	21.4487	0.651727	-0.071863	2.56495
300958	2021	0.038639	2.70966	2.30258	0.225301	1.69021	0.408358	0.124239	0.261551	1	21.6409	0.578064	0.040778	2.63906
300961	2020	0.064746	3.90681	1.60944	0.287373	2.79625	0.642378	0.100842	0.0799691	0	21.2135	0.574009	0.002269	2.94444
300961	2021	0.019781	2.69881	2.19723	0.166324	1.79564	0.443095	0.167899	0.125856	0	21.6141	0.565588	-0.02936	2.99573
301049	2021	0.097536	4.99941	0	0.140329	3.97634	0.748512	0.0528451	0.0813881	0	20.8211	0.170433	-0.264435	2.48491
301109	2021	0.076678	8.25373	2.07944	0.282615	7.05184	0.858193	0	0.0610888	0	22.7331	0.627855	0.865519	2.30259
301127	2021	0.089111	4.77596	1.60944	0.139903	3.75464	0.733663	0.0759973	0.0717532	0	21.6282	0.227367	0.381938	2.48491
301148	2021	0.155253	3.96764	1.09861	0.415769	2.60422	0.616008	0.157147	0.174493	0	20.815	0.377336	0.129977	2.77259
600292	2018	0.015125	2.13557	1.38629	0.133371	1.54064	0.350921	0.0629433	0.0476857	1	22.9053	0.402705	0.121965	3.17805
600292	2019	0.013882	2.06189	1.94591	0.135775	1.463	0.316471	0.0604765	0.0861675	1	22.9383	0.40525	0.106367	3.21888
600292	2020	0.004339	1.78929	1.38629	0.128632	1.28134	0.219567	0.0452814	0.114464	1	22.9815	0.424531	-0.09571	3.2581
600292	2021	0.006132	1.91811	0	0.139613	1.35657	0.262846	0.0478818	0.111202	1	23.0678	0.465189	0.206582	3.29584
601200	2018	0.049178	4.42936	0	0.181075	3.50689	0.714847	0	0.0265478	1	23.4332	0.512191	0.00655	2.63906
601200	2019	0.03982	3.97439	0	0.176274	3.08904	0.676275	0	0.0327962	1	23.7623	0.589089	0.411915	2.70805
601200	2020	0.031121	4.00633	0.693147	0.138379	3.13998	0.681527	0.000731636	0.0457155	1	24.0212	0.589567	0.237199	2.77259
601200	2021	0.029621	3.71628	0	0.166469	2.84046	0.647944	0.00378645	0.0576169	1	24.1001	0.594695	0.574089	2.83321
601330	2018	0.031442	4.11815	0.693147	0.258248	3.15906	0.68345	0	0.0173851	1	23.0787	0.722168	0.344303	2.89037
601330	2019	0.034432	4.84075	0.693147	0.311886	3.7834	0.735687	0	0.00978162	1	23.3385	0.744235	0.660994	2.94444
601330	2020	0.033965	5.31432	0.693147	0.242134	4.29935	0.767406	0	0.00543267	1	23.5824	0.668677	0.299678	2.99573
601330	2021	0.039396	5.3652	0.693147	0.251281	4.34025	0.769598	0	0.00407612	1	23.7297	0.657791	1.22025	3.04452
601827	2020	0.044284	4.63016	0	0.182676	3.66835	0.727398	0.0186921	0.0330494	1	23.6592	0.565673	0.129522	2.3979
601827	2021	0.06498	5.17244	1.60944	0.241077	4.12799	0.757751	0.0119391	0.0336885	1	23.7897	0.563025	0.191632	2.48491
603177	2018	0.010224	2.10642	0	0.26076	1.22493	0.183626	0.244776	0.192328	0	21.0255	0.609242	-0.065949	2.56495
603177	2019	0.002941	1.97228	0	0.248295	1.14669	0.127924	0.242895	0.206481	0	21.0334	0.606149	0.041176	2.63906
603177	2020	-0.094856	4.93617	0	-0.0281321	-0.114545	9.73023	-2.19563	-2.45576	0	20.9608	0.674471	-0.454374	2.70805
603177	2021	-0.062446	0.296622	0	0.116398	0.389641	-1.56646	0.558996	0.798049	0	21.0439	0.75846	0.45247	2.77259
603200	2018	0.093684	2.86068	0	0.219974	1.93567	0.483384	0.0962543	0.125393	0	20.6425	0.182694	0.374535	3.17805
603200	2019	0.040357	2.1994	0	0.175652	1.39547	0.283393	0.121655	0.22323	0	20.7951	0.248619	0.411026	3.21888
603200	2020	0.028909	2.17932	1.38629	0.163679	1.37851	0.27458	0.146768	0.215781	0	20.8771	0.283463	-0.091693	3.2581
603200	2021	0.032595	2.08855	1.60944	0.194278	1.33858	0.252937	0.0906303	0.212132	0	20.9316	0.293347	0.056297	3.29584
603568	2018	0.152634	7.63332	0.693147	0.346913	6.41425	0.844097	0.0120957	0.0159562	0	22.4706	0.462329	0.502857	2.83321
603568	2019	0.153612	8.10097	1.09861	0.328281	6.88234	0.854701	0.0109924	0.0246569	0	22.6569	0.387647	0.317349	2.89037
603568	2020	0.144442	8.6499	0.693147	0.318755	7.41922	0.865215	0.0127002	0.0340102	0	23.0721	0.470201	0.532545	2.94444
603568	2021	0.122437	8.6799	0	0.254036	7.50097	0.866684	0.0105925	0.0476204	0	23.4078	0.44104	0.339966	2.99573
603588	2018	0.054931	4.00012	0	0.282749	2.83888	0.647749	0.0942915	0.136451	0	22.8617	0.640565	0.632043	3.2581
603588	2019	0.048528	4.08776	0	0.293622	2.92129	0.657685	0.0661218	0.149039	0	23.1617	0.680442	0.34903	3.29584
603588	2020	0.047366	4.402	0	0.251713	3.23251	0.690643	0.0695685	0.157558	0	23.4596	0.654288	0.345066	3.3322
603588	2021	0.050701	4.22387	0	0.278435	3.06931	0.674194	0.0567792	0.145157	0	23.5759	0.641566	0.146489	3.3673
603797	2018	0.022213	7.97894	0	0.152726	6.96444	0.856413	0	0.00536695	0	22.0557	0.696504	0.361681	2.48491
603797	2019	0.038268	11.5579	0	0.232889	10.4182	0.904014	0	0.00280889	0	22.4083	0.71099	0.94113	2.56495
603797	2020	0.035634	12.0172	0	0.23935	10.8675	0.907983	0	0.00232921	0	22.8002	0.764599	0.236616	2.63906
603797	2021	0.035393	12.1237	0	0.206759	11.0059	0.909139	0	0.00196008	0	23.0018	0.6934	0.300492	2.70805
603903	2018	0.057141	3.50841	0	0.313022	2.41541	0.585992	0.072098	0.121888	0	21.5997	0.636777	0.953615	2.19722
603903	2019	0.055619	3.48745	0	0.390422	2.34627	0.573792	0.0734714	0.103495	0	21.7963	0.646344	0.292813	2.30259
603903	2020	0.055763	3.45695	0	0.384164	2.30012	0.56524	0.0828025	0.124628	0	21.869	0.629865	0.215571	2.3979
603903	2021	0.055044	3.20865	0	0.393397	2.12584	0.529598	0.0631697	0.0966432	0	22.0313	0.644453	-0.10016	2.48491
605069	2021	0.028078	2.36764	0	0.182022	1.58003	0.367099	0.111431	0.12706	0	22.2304	0.559614	0.068224	3.17805
605081	2020	0.138843	3.93894	0.693147	0.296443	2.79554	0.642287	0.125375	0.0792959	0	20.9621	0.236969	0.051778	2.30259
605081	2021	0.053501	2.59014	0	0.107276	1.75761	0.431047	0.167691	0.126513	0	21.4793	0.136564	-0.177959	2.3979
688057	2020	0.141149	6.31106	1.60944	0.172225	5.0431	0.801709	0.195187	0.0988366	0	22.0118	0.141885	0.248127	2.77259
688057	2021	0.105848	5.77818	1.60944	0.153613	4.54789	0.780118	0.188843	0.107712	0	22.0284	0.126542	-0.060025	2.83321
688069	2020	0.184735	8.56168	0.693147	0.18518	7.41126	0.86507	0.00851932	0.091651	0	21.2181	0.13862	0.655174	2.3979
688069	2021	0.062547	4.50094	1.09861	0.121858	3.47852	0.712522	0.0146793	0.173356	0	21.3323	0.19159	0.000153	2.48491
688156	2020	0.079789	4.14918	1.60944	0.131107	3.16702	0.684246	0.0519808	0.114824	0	20.5941	0.155745	-0.175482	2.63906
688156	2021	0.084239	4.02459	1.09861	0.161451	3.02804	0.669754	0.0438566	0.121479	0	20.7278	0.190499	0.525563	2.70805
688178	2019	0.132593	4.50076	1.79176	0.392134	3.17083	0.684625	0.112918	0.140256	0	20.7157	0.437936	0.570899	2.48491
688178	2020	0.091205	3.655	1.38629	0.215874	2.57324	0.611385	0.121749	0.132748	0	21.2994	0.368161	0.030809	2.56495
688178	2021	0.03682	2.68447	1.09861	0.173818	1.67802	0.404059	0.227127	0.201449	0	21.4853	0.441473	0.313272	2.63906
688466	2020	0.066448	3.5459	1.60944	0.135518	2.53133	0.60495	0.114478	0.159629	0	21.1205	0.344711	0.104358	2.77259
688466	2021	0.041937	2.99659	3.13549	0.134418	2.02884	0.507107	0.154725	0.171503	0	21.2407	0.372468	0.004127	2.83321
688565	2021	0.016974	3.03036	1.09861	0.0520124	1.7232	0.419685	0.35292	0.482538	0	20.5933	0.282044	0.168962	3.09104
688679	2020	0.054958	3.09773	0.693147	0.190987	2.09736	0.52321	0.129959	0.156217	0	21.3346	0.415767	0.102971	3.04452
688679	2021	0.024605	2.34737	1.38629	0.172762	1.45775	0.314012	0.216912	0.18593	0	21.3906	0.441679	0.127466	3.09104
688701	2021	0.026437	2.89302	2.07944	0.124623	1.69752	0.410904	0.261836	0.398138	0	20.5004	0.363515	0.213117	2.89037
832145	2021	0.065247	3.03752	2.07944	0.122395	1.97924	0.494756	0.243422	0.197705	0	19.5312	0.0570186	-0.422649	3.04452
836263	2020	0.049206	2.34014	0	0.220814	1.56775	0.362144	0.0339589	0.155472	0	20.3521	0.324705	-0.135166	2.19722
836263	2021	0.02163	1.97118	2.07944	0.214476	1.31075	0.23708	0.0374307	0.171439	0	20.5643	0.454755	0.389113	2.30259
